# Supplementary material for: A Fluorescent Lateral Flow Immunoassay for the Detection of Skeletal Muscle Troponin I in Serum for Muscle Injury Monitoring at the Point of Care
Source: Biosensors (Basel). 2024 Aug 8;14(8):381. doi: 10.3390/bios14080381 (PMC11352793; doi:10.3390/bios14080381)
Supplement: Supplementary file 1 [file biosensors-14-00381-s001.zip]

Archive with 1 entries (1 files):
- biosensors-3087830-supplementary.pdf
